# Supplementary material for: Ecological contexts of diving behavior in Hawaiian false killer whales
Source: Mov Ecol. 2026 Mar 6;14:17. doi: 10.1186/s40462-026-00630-4 (PMC13003685; doi:10.1186/s40462-026-00630-4)
Supplement: Supplementary file 1 — Supplementary Material 1 [file 40462_2026_630_MOESM1_ESM.xlsx]

## Sheet: overview
Additional File 1: Tag programming details for "Ecological contexts of diving behavior in Hawaiian false killer whales"
Michaela A. Kratofil1,2*, Jacquelyn F. Shaff2,3, Holly K. Hoffbauer1,4, Mauricio Cantor1, Marie C. Hill5,6, Robin W. Baird2
1Marine Mammal Institute, Department of Fisheries, Wildlife, and Conservation Sciences, Oregon State University, Newport, OR, United States
2Cascadia Research Collective, Olympia, WA, United States
3Marine Mammal Commission, Bethesda, MD, United States
4University of Alaska Southeast, Juneau, AK, United States
5Cooperative Institute for Marine and Atmospheric Research, Research Corporation of the University of Hawaiʻi, Honolulu, HI, United States
6NOAA Pacific Islands Fisheries Science Center, Honolulu, HI, United States
*Corresponding author (michaela.kratofil@oregonstate.edu)
Overview
Programming details on all dive-depth transmitting satellite tags (heareafter "SPLASH tags") are provided in the subsequent sheets. The programming summary lists the tag type for each deployment, the deployment date, behavior log dive characteristic thresholds, whether time series data was recorded, and a brief written summary on the behavior log programming schedule (e.g., duty cycling). For tag…
General comments
SPLASH10 and SPLASH10-F tags started being used when the tag instruments were first being developed by Wildlife Computers Inc., and thus different programming regimes were explored as lessons were learned throughout the years. In general, tags were programmed to optimize data throughput (i.e., increase behavior data coverage without gaps) via satellites, which is influenced by factors such as sur…
Wildlife Computers Support Files
https://wildlifecomputers.com/support/downloads/

## Sheet: SPLASH programming summary
Tag ID	Population	PTT	Satellite tag type	Tag deployment date (GMT)	TZ Programmed in (relevant to behavior logs only)	Behavior log: dives begin and end at or above (meters)*	Behavior log: process dives of at least (meters)	Behavior log: dives must last at least (seconds)	Behavior log: # days of archived data to transmit	Behavior log transmission schedule (summarized)	Recorded time series data?	Time series: programmed interval (minutes)	Time series transmission schedule (summarized)
PcTag026	MHI	94804	SPLASH10	2010-10-15	GMT	0	24.5	120	2	Every day for first 3 weeks, then every other day	Yes	2.5	First 20 days, then one day every other day
PcTag028	MHI	94805	SPLASH10	2010-10-22	GMT	0	24.5	120	2	Every day for first 3.5 weeks, then every other day for one week, then every 8 days	Yes	2.5	First 24 days, then one day every other day
PcTag030	MHI	23747	SPLASH10	2010-12-11	GMT	5	30	120	2	Every day for first 3.5 weeks, then every other day for one week, then every 8 days	Yes	2.5	First 23 days, then one day every other day
PcTag032	MHI	94788	SPLASH10	2010-12-12	GMT	5	30	120	2	Every day for first 3.5 weeks, then every other day for one week, then every 8 days	Yes	2.5	First 23 days, then one day every other day
PcTag035	NWHI	102474	SPLASH10	2012-06-13	HST	5	30	120	2	Every other day for the first three days, 1 full week, every other day for 1 week, then every day	No	NA	NA
PcTag037	NWHI	98359	SPLASH10	2013-07-26	HST	5	30	120	2	Every day for the first month, then every other day	Yes	1.25	First 2 days, then one day every 3 days
PcTag049	NWHI	144031	SPLASH10	2015-09-06	GMT	5	30	30	2	Every day for the first 3 weeks, every two days for one week, then every 9 days	Yes	1.25	First day, then one day every 5 days
PcTag055	MHI	168684	SPLASH10-F	2017-03-09	GMT	0	20	30	4	Every day for the first 3 weeks, then once every 5 days	No	NA	NA
PcTag074	MHI	222020	SPLASH10-F	2021-08-08	GMT	3	50	30	6	Every day for the first month, then every other day	No	NA	NA
PcTag090	Pelagic	252367	SPLASH10-F	2023-10-31	GMT	3	50	30	2	Every day	Yes	5	First day, then one day every 5 days
PcTag092	Pelagic	253681	SPLASH10-F	2023-10-31	GMT	3	50	30	2	Every day	Yes	5	First day, then one day every 5 days
PcTagP09	Pelagic	241403	SPLASH10-F	2024-05-16	GMT	3	50	30	2	Every day	Yes	5	First day, then one day every 5 days
PcTag095	MHI	261860	SPLASH10-F	2025-01-20	GMT	3	50	30	2	Every day	Yes	5	First day, then one day every 5 days
PcTag096	NWHI	284858	SPLASH10-F	2025-02-17	GMT	3	50	30	6	Every day for the first 2.5 weeks, then none at all	Yes	5	First day, then one day every 5 days
PcTag097	NWHI	284859	SPLASH10-F	2025-02-17	GMT	3	50	30	6	Every day for the first 2.5 weeks, then none at all	Yes	5	First day, then one day every 5 days
PcTag099	MHI	261474	SPLASH10-F	2025-07-14	GMT	3	50	30	2	Every day	Yes	10	First day, then one every other day
*For tags programmed to start/end dives at a depth > 0, the dive durations reported in the behavior log are slightly shorter (e.g., by a few seconds) than the true dive (i.e., starting from the surface)

## Sheet: SPLASH programming specifics
Mk10 wch file tab/category	PcTag026	PcTag028	PcTag030	PcTag032	PcTag035	PcTag037	PcTag049	PcTag055	PcTag074	PcTag090 & PcTag092	PcTagP09	PcTag095	PcTag096 & PcTag097	PcTag099
Samples
Sample units	sec	sec	sec	sec	sec	sec	sec	sec	sec	sec	sec	sec	sec	sec
Sample and archive	when wet or dry	when wet or dry	when wet or dry	when wet or dry	when wet or dry	when wet or dry	when wet or dry	when wet or dry	when wet or dry	when wet or dry	when wet or dry	when wet or dry	when wet or dry	when wet or dry
Conductivity threshold	Dynamic with intial value of 80	Fixed with threshold of 100	Fixed with threshold of 150	Fixed with threshold of 150	Fixed with threshold of 150	Fixed with threshold of 150	Fixed with threshold of 150	Dynamic with initial value of 150	Dynamic with initial value of 80	Dynamic with initial value of 80	Dynamic with initial value of 80	Dynamic with initial value of 150	Dynamic with initial value of 150	Dynamic with initial value of 150
Depth	10 sec	10 sec	1 sec	1 sec	1 sec	1 sec	1 sec	1 sec	1 sec	1 sec	1 sec	1 sec	1 sec	1 sec
Internal temperature	10 sec	10 sec	10 sec	10 sec	10 sec	10 sec	10 sec	10 sec	10 sec	10 sec	10 sec	10 sec	10 sec	10 sec
External temperature	10 sec	10 sec	10 sec	10 sec	10 sec	10 sec	10 sec	1 sec	1 sec	1 sec	1 sec	1 sec	1 sec	1 sec
Depth Sensor Temperature	-	-	10 sec	10 sec	10 sec	10 sec	10 sec	1 sec	1 sec	1 sec	1 sec	1 sec	1 sec	1 sec
Battery voltage	1 min	1 min	10 sec	10 sec	10 sec	10 sec	10 sec	1 min	1 min	1 min	1 min	1 min	1 min	1 min
Wet/Dry	10 sec	10 sec	10 sec	10 sec	10 sec	10 sec	10 sec	1 sec	1 sec	1 sec	1 sec	1 sec	1 sec	1 sec
Xmit
Transmit as often as possible during	the allowed hours	the allowed hours	the allowed hours	the allowed hours	the allowed hours	the allowed hours	the allowed hours	the allowed hours	the allowed hours	the allowed hours	the allowed hours	the allowed hours	the allowed hours	the allowed hours
Transmit at most	550 messages each day all year	550 messages each day all year	550 messages each day all year	550 messages each day all year	550 messages each day all year	600 messages each day all year	600 messages each day all year	750 messages each day all year	1600 messages each day in August, 600 messages each day in September, 200 messages each day for all other months	900 messages each day all year	975 messages each day all year	900 messages each day all year	975 messages each day in February, 600 messages each day in March, 200 messages each day for all other months	720 messages each day all year
Optimize messages for	battery life each day all year	throughput each day all year	throughput each day all year	throughput each day all year	throughput each day all year	throughput each day all year	throughput each day all year	throughput each day all year	throughput each day all year	throughput each day all year	throughput each day all year	throughput each day all year	throughput each day all year	throughput each day all year
Yesterday's unused transmits	are not used today	are not used today	are not used today	are not used today	are not used today	are not used today	are not used today	are not used today	are not used today	are not used today	are not used today	are not used today	are not used today	are not used today
Pinger	NA	NA	NA	NA	NA	NA	NA	disabled	disabled	disabled	disabled	disabled	disabled	disabled
Mk10 transmit days
January	1,3,5,7,9,11,13,15,17,19,21,23,25,27,29,31	2,10,18,26	1-3,5,7,9,11,19,27	1-4,6,8,10,12,20,28	every day	2,4,6,8,10,12,14,16,18,20,22,24,26,28,30	6,15,24	2,7,13,18,23,28	1,3,5,7,9,11,13,15,17,19,21,23,25,27,29,31	every day	every day	every day	1,3,5,7,9,11,13,15,17,19,21,23,25,27,29,31	every day
February	2,4,6,8,10,12,14,16,18,20,22,24,26,28	3,11,19,27	4,12,20,28	5,13,21	every day	1,3,5,7,9,11,13,15,17,19,21,23,25,27,29	2,11,20,29	2,7,13,18,23,28	2,4,6,8,10,12,14,16,18,20,22,24,26,28	every day	every day	every day	1,3,5,7,9-28	every day
March	2,4,6,8,10,12,14,16,18,20,22,24,26,28,30	7,15,23,31	8,16,24	1,9,17,25	every day	1,3,5,7,9,11,13,15,17,19,21,23,25,27,29,31	9,18,27	5,9-28	1,3,5,7,9,11,13,15,17,19,21,23,25,27,29,31	every day	every day	every day	1,2,4,6,8,10,12,14,16,18,20,22,24,26,28,30	every day
April	1,3,5,7,9,11,13,15,17,19,21,23,25,27,29	8,16,24	1,9,17,25	2,10,18,26	every day	1,3,5,7,9,11,13,15,17,19,21,23,25,27,29	5,14,23	2,7,13,18,23,28	2,4,6,8,10,12,14,16,18,20,22,24,26,28,30	every day	every day	every day	1,3,5,7,9,11,13,15,17,19,21,23,25,27,29	every day
May	1,3,5,7,9,11,13,15,17,19,21,23,25,27,29,31	2,10,18,26	3,11,19,27	8,16,24	every day	1,3,5,7,9,11,13,15,17,19,21,23,25,27,29,31	2,11,20,29	3,8,13,18,23,28	2,4,6,8,10,12,14,16,18,20,22,24,26,28,30	every day	every day	every day	1,3,5,7,9,11,13,15,17,19,21,23,25,27,29,31	every day
June	2,4,6,8,10,12,14,16,18,20,22,24,26,28,30	3,11,19,27	4,12,20,28	1,9,17,25	13,15,17-26,28,30	1,3,5,7,9,11,13,15,17,19,21,23,25,27,29	7,16,25	2,7,13,18,23,28	1,3,5,7,9,11,13,15,17,19,21,23,25,27,30	every day	every day	every day	1,3,5,7,9,11,13,15,17,19,21,23,25,27,29	every day
July	2,4,6,8,10,12,14,16,18,20,22,24,26,28,30	5,13,21,29	6,14,22,30	3,11,19,27	1,2,4,6-31	26-31	4,13,22,31	3,8,13,18,23,28	2,4,6,8,10,12,14,16,18,20,22,24,26,28,30,31	every day	every day	every day	1,3,5,7,9,11,13,15,17,19,21,23,25,27,29,31	every day
August	1,3,5,7,9,11,13,15,17,19,21,23,25,27,29,31	6,14,22,30	7,15,23,31	8,16,24	every day	1-19, 21,23,25,27,29,31	9,18,27	2,7,13,18,23,28	every day	every day	every day	every day	2,4,6,8,10,12,14,16,18,20,22,24,26,28,30	every day
September	2,4,6,8,10,12,14,16,18,20,22,24,26,28,30	7,15,23	8,16,24	1,9,17,25	every day	2,4,6,8,10,12,14,16,18,20,22,24,26,28,30	6-25,28	2,7,13,18,23,28	1,3,5,7,8,10,12,14,16,18,20,22,24,26,28,30	every day	every day	every day	1,3,5,7,9,11,13,15,17,19,21,23,25,27,29	every day
October	2,4,6,8,10,12,15-31	1,9,17,22-31	2,10,18,26	3,11,19,27	every day	2,4,6,8,10,12,14,16,18,20,22,24,26,28,30	1,4,8,17,26	3,8,13,18,23,28	2,4,6,8,10,12,14,16,18,20,22,24,26,28,30	every day	every day	every day	1,3,5,7,9,11,13,15,17,19,21,23,25,27,29,31	every day
November	1-4,6,8,10,12,14,16,18,20,22,24,26,28,30	1-15,17,19,21,23	3,11,19,27	4,12,20,28	every day	1,3,5,7,9,11,13,15,17,19,21,23,25,27,29	4,13,22	2,7,13,18,23,28	1,3,5,7,9,11,13,15,17,19,21,23,25,27,30	every day	every day	every day	2,4,6,8,10,12,14,16,18,20,22,24,26,28,30	every day
December	2,4,6,8,10,12,14,16,18,20,22,24,26,28,30	1,9,17,25	5,12-31	2,12-31	every day	1,3,5,7,9,11,13,15,17,19,21,23,25,27,29,31	1,10,19,28	3,8,13,18,23,28	2,4,6,8,10,12,14,16,18,20,22,24,26,28,30	every day	every day	every day	2,4,6,8,10,12,14,16,18,20,22,24,26,28,30	every day
Transmit hours (GMT)	0,1,3,5-7,11-13,16-20,22,23	0,1,3,5-7,11-13,16-20,22,23	0,1,3,5-7,11-13,16-20,22,23	0,1,3,5-7,11-13,16,17-20,22,23	2-5,8-10,13-16,19-22	3-6,9-11,14-18,20-22	2-9,14-17,19-21	0-9,12-21,23	3-9,14-22	4-8,15-21	4-9,15-22	4-8,15-21	4-9,17-22	4-9,17-22
Analysis setup
Histogram message priority	3	3	3	3	1	1	1	1	Disabled	Disabled	Disabled	Disabled	Disabled	Disabled
Behavior and time series message priority	3	3	3	3	3	3	3	1	1	2	2	2	2	2
Location message priority (SPLASH10-F only)	NA	NA	NA	NA	NA	NA	NA	3	3	2	2	2	2	2
Histogram sampling interval	1 sec	1 sec	1 sec	1 sec	1 sec	1 sec	1 sec	1 sec	1 sec	1 sec	1 sec	1 sec	1 sec	1 sec
First histogram starts	offset by 0 hrs	offset by 0 hrs	offset by 0 hrs	offset by 0 hrs	offset by 0 hrs	offset by 0 hrs	offset by 0 hrs	offset by 2 hrs	offset by 0 hrs	offset by 0 hrs	offset by 0 hrs	offset by 0 hrs	offset by 0 hrs	offset by 0 hrs
Summarization period	1 day	1 day	1 day	1 day	1 day	1 day	1 day	4 hrs	1 day	1 day	1 day	1 day	1 day	1 day
Depth timeline transition	Wet/Dry Sensor	Wet/Dry Sensor	Wet/Dry Sensor	Wet/Dry Sensor	Wet/Dry Sensor	Wet/Dry Sensor	Wet/Dry Sensor	Wet/Dry Sensor	Wet/Dry Sensor	Wet/Dry Sensor	Wet/Dry Sensor	Wet/Dry Sensor	Wet/Dry Sensor	Wet/Dry Sensor
Auto Zero depth sensor with	Wet/Dry Sensor	Wet/Dry Sensor	Wet/Dry Sensor	Wet/Dry Sensor	Wet/Dry Sensor	Wet/Dry Sensor	Wet/Dry Sensor	Do Not Autozero	Do Not Autozero	Do Not Autozero	Do Not Autozero	Do Not Autozero	Do Not Autozero	Do Not Autozero
Depth/Temperature profile	none	none	none	none	none	none	none	none	none	none	none	none	none	none
Create ten percent timeline	No	No	No	No	No	No	No	No	No	No	No	No	No	No
Create 20 min timeline	No	No	No	No	No	No	No	No	No	No	No	No	No	No
Create DDN Timeline	NA	NA	NA	NA	NA	NA	NA	No	No	No	No	No	No	No
Send behavior messages	Yes	Yes	Yes	Yes	Yes	Yes	Yes	Yes	Yes	Yes	Yes	Yes	Yes	Yes
Days of Data to transmit	2 days	2 days	2 days	2 days	2 days	2 days	2 days	4 days	6 days	2 days	2 days	2 days	6 days	2 days
Ignore transmit schedule	First 1 day	First 1 day	First 1 day	First 1 day	First 1 day	First 1 day	First 1 day	First 1 day	First 1 day	First 1 day	First 1 day	First 1 day	First 1 day	First 1 day
Transmit after long haulout	No	No	No	No	Yes	Yes	Yes	Yes	No	No	No	No	No	No
Store messages in archive	No	No	No	No	No	No	No	No	No	No	No	No	No	No
Ignore depth sensor during standby	Yes	Yes	Yes	Yes	Yes	Yes	Yes	NA	NA	NA	NA	NA	NA	NA
Time at Depth Histogram	Disabled	Disabled	Disabled	Disabled	Disabled	Disabled	Disabled	Disabled	Disabled	Disabled	Disabled	Disabled	Disabled	Disabled
Time at Temp Histogram	Disabled	Disabled	Disabled	Disabled	Disabled	Disabled	Disabled	Disabled	Disabled	Disabled	Disabled	Disabled	Disabled	Disabled
Dive Duration Histogram	Disabled	Disabled	Disabled	Disabled	Disabled	Disabled	Disabled	Enabled	Disabled	Disabled	Disabled	Disabled	Disabled	Disabled
Dive Depth Histogram	Enabled	Enabled	Enabled	Enabled	Enabled	Enabled	Enabled	Enabled	Disabled	Disabled	Disabled	Disabled	Disabled	Disabled
Analysis Schedule
Dive begin and end at or above	the surface	the surface	5.0 meters	5.0 meters	5.0 meters	5.0 meters	5.0 meters	the surface	3.0 meters	3.0 meters	3.0 meters	3.0 meters	3.0 meters	3.0 meters
Process dives of at least	24.5 meters	24.5 meters	30.0 meters	30.0 meters	30.0 meters	30.0 meters	30.0 meters	20.0 meters	50.0 meters	50.0 meters	50.0 meters	50.0 meters	50.0 meters	50.0 meters
Dives must last at least	2 min	2 min	2 min	2 min	2 min	2 min	2 min	30 sec	30 sec	30 sec	30 sec	30 sec	30 sec	30 sec
Time Series Setup
Send Depth Series	Enabled	Enabled	Enabled	Enabled	NA	Enabled	Enabled	NA	NA	Enabled	Enabled	Enabled	Enabled	Enabled
Send Temperature Series	Disabled	Disabled	Disabled	Disabled	NA	Disabled	Disabled	NA	NA	Disabled	Disabled	Disabled	Disabled	Disabled
Time between samples	2 min 30 sec	2 min 30 sec	2 min 30 sec	2 min 30 sec	NA	1 min 15 sec	1 min 15 sec	NA	NA	5 min	5 min	5 min	5 min	10 min
Immediately after deploy:
Turn ON for this long, then go to OFF cycle	20 days	24 days	23 days	23 days	NA	2 days	1 day	NA	NA	1 day	1 day	1 day	1 day	1 day
OFF cycle:
Turn OFF for this long, then go to ON cycle	1 day	1 day	1 day	1 day	NA	3 days	5 days	NA	NA	5 days	5 days	5 days	5 days	1 day
ON cycle:
Turn ON for this long, then go back to OFF cycle	1 day	1 day	1 day	1 day	NA	1 day	1 day	NA	NA	1 day	1 day	1 day	1 day	1 day
GPS
Get at most X scheduled locs/hr	NA	NA	NA	NA	NA	NA	NA	2; wait for next hour after 4 failures	2; wait for next hour after 4 failures	3; wait for next hour after 4 failures	2; keep going after failures	2; keep going after failures	2; keep going after failures	2; keep going after failures
Get at most X schedule locs/day	NA	NA	NA	NA	NA	NA	NA	48, spaced at least 30 min apart	48, spaced at least 30 min apart	36, spaced at least 30 min apart	24, spaced at least 30 min apart	24, spaced at least 30 min apart	24, spaced at least 30 min apart	24, spaced at least 30 min apart
Retry failed GPS attempts	NA	NA	NA	NA	NA	NA	NA	conservatively	conservatively	conservatively	as soon as possible	as soon as possible	as soon as possible	as soon as possible
Attempt no more than	NA	NA	NA	NA	NA	NA	NA	96 locations per day	96 locations per day	144 locations per day	unlimited number of locations per day	unlimited number of locations per day	unlimited number of locations per day	unlimited number of locations per day
Do not attempt any extra locations for haulouts	NA	NA	NA	NA	NA	NA	NA	TRUE	TRUE	TRUE	TRUE	TRUE	TRUE	TRUE
Do not attempt any extra locations after a dive	NA	NA	NA	NA	NA	NA	NA	TRUE	TRUE	TRUE	TRUE	TRUE	TRUE	TRUE
Do not abort GPS attempts if instrument	NA	NA	NA	NA	NA	NA	NA	TRUE	TRUE	TRUE	TRUE	TRUE	TRUE	TRUE
Do not limit GPS attempts while hauled out	NA	NA	NA	NA	NA	NA	NA	TRUE	TRUE	TRUE	TRUE	TRUE	TRUE	TRUE
GPS transmit days
January	NA	NA	NA	NA	NA	NA	NA	2,7,9,14,19,24,29	no days	every day	every day	every day	no days	every day
February	NA	NA	NA	NA	NA	NA	NA	3,8,13,18,23,28	no days	every day	every day	every day	9-24,	every day
March	NA	NA	NA	NA	NA	NA	NA	5,9-28	no days	every day	every day	every day	no days	every day
April	NA	NA	NA	NA	NA	NA	NA	2,7,13,18,23,28	no days	every day	every day	every day	no days	every day
May	NA	NA	NA	NA	NA	NA	NA	3,8,13,18,23,28	no days	every day	every day	every day	no days	every day
June	NA	NA	NA	NA	NA	NA	NA	2,7,13,18,23,28	no days	every day	every day	every day	no days	every day
July	NA	NA	NA	NA	NA	NA	NA	3,8,13,18,23,28	no days	every day	every day	every day	no days	every day
August	NA	NA	NA	NA	NA	NA	NA	2,7,13,18,23,28	8-22,	every day	every day	every day	no days	every day
September	NA	NA	NA	NA	NA	NA	NA	2,7,13,18,23,28	no days	every day	every day	every day	no days	every day
October	NA	NA	NA	NA	NA	NA	NA	3,8,13,18,23,28	no days	every day	every day	every day	no days	every day
November	NA	NA	NA	NA	NA	NA	NA	2,7,13,18,23,28	no days	every day	every day	every day	no days	every day
December	NA	NA	NA	NA	NA	NA	NA	3,8,13,18,23,28	no days	every day	every day	every day	no days	every day
Transmit hours (GMT)	NA	NA	NA	NA	NA	NA	NA	all hours	all hours	0-3,9-14,22-23	0-3,10-14,23	0-3,9-14,22-23	0-3,10-16,23	0-3,10-16,23
